# Supplementary material for: Use of Machine Learning with Fused Spectral Data for Prediction of Product Sensory Characteristics: The Case of Grape to Wine
Source: Foods. 2023 Feb 9;12(4):757. doi: 10.3390/foods12040757 (PMC9955574; doi:10.3390/foods12040757)
Supplement: Supplementary file 1 [file foods-12-00757-s001.zip]

Archive with 1 entries (1 files):
- foods-2129388-SI.pdf
